# Supplementary material for: Impact of Vigorous-Intensity Physical Activity on Body Composition Parameters, Lipid Profile Markers, and Irisin Levels in Adolescents: A Cross-Sectional Study
Source: Nutrients. 2020 Mar 11;12(3):742. doi: 10.3390/nu12030742 (PMC7146488; doi:10.3390/nu12030742)
Supplement: Supplementary file 1 [file nutrients-12-00742-s001.zip]

Archive with 2 entries (2 files):
- Supplementary Table 1.docx
- Supplementary Table 2.docx
